# Supplementary material for: microRNAs as New Biomolecular Markers to Estimate Time since Death: A Systematic Review
Source: Int J Mol Sci. 2024 Aug 24;25(17):9207. doi: 10.3390/ijms25179207 (PMC11394707; doi:10.3390/ijms25179207)
Supplement: Supplementary file 1 [file ijms-25-09207-s001.zip]

Archive with 1 entries (1 files):
- ijms-3168072-supplementary.pdf
